# Supplementary material for: New species of the genus Ptychoptera Meigen, 1803 (Diptera, Ptychopteridae) from Zhejiang, China with an updated key to Chinese species
Source: Zookeys. 2021 Nov 11;1070:87–99. doi: 10.3897/zookeys.1070.67779 (PMC8602214; doi:10.3897/zookeys.1070.67779)
Supplement: XML Treatment for Ptychoptera tianmushana [file zookeys.1070.67779-treatment1.xml]

<!DOCTYPE tp:taxon-treatment
  PUBLIC "-//TaxonX//DTD Taxonomic Treatment Publishing DTD v0 20100105//EN" "tax-treatment-NSO.dtd">
<tp:taxon-treatment xmlns:tp="http://www.plazi.org/taxpub"><tp:treatment-meta><kwd-group><label>Taxon classification</label><kwd>
                <named-content content-type="kingdom">Animalia</named-content>
              </kwd><kwd>
                <named-content content-type="order">Diptera</named-content>
              </kwd><kwd>
                <named-content content-type="family">Ptychopteridae</named-content>
              </kwd></kwd-group><mixed-citation publication-type="journal"><person-group><name><surname>Shao</surname><given-names>Jiaqi</given-names></name><name><surname>Kang</surname><given-names>Zehui</given-names></name></person-group><article-title>New species of the genus <italic><tp:taxon-name><tp:taxon-name-part taxon-name-part-type="genus" reg="Ptychoptera">Ptychoptera</tp:taxon-name-part></tp:taxon-name></italic> Meigen, 1803 (<tp:taxon-name><tp:taxon-name-part taxon-name-part-type="order">Diptera</tp:taxon-name-part></tp:taxon-name>, <tp:taxon-name><tp:taxon-name-part taxon-name-part-type="family">Ptychopteridae</tp:taxon-name-part></tp:taxon-name>) from Zhejiang, China with an updated key to Chinese species</article-title><source>Zookeys</source><day>11</day><month>11</month><year>2021</year><volume>1070</volume><fpage>87</fpage><lpage>99</lpage><pub-id pub-id-type="doi">10.3897/zookeys.1070.67779</pub-id></mixed-citation></tp:treatment-meta><tp:nomenclature><tp:taxon-name>
              <object-id xmlns:xlink="http://www.w3.org/1999/xlink" content-type="arpha" xlink:type="simple">C04FF001-C9AE-5F2E-A544-FDF4429C6B56</object-id>
              <tp:taxon-name-part taxon-name-part-type="genus" reg="Ptychoptera">Ptychoptera</tp:taxon-name-part>
              <tp:taxon-name-part taxon-name-part-type="species" reg="tianmushana">tianmushana</tp:taxon-name-part>
              <object-id xmlns:xlink="http://www.w3.org/1999/xlink" content-type="zoobank" xlink:type="simple">http://zoobank.org/85E310AB-B6CC-4C07-841A-4E2BED7ED0C5</object-id>
            </tp:taxon-name><tp:taxon-authority>Shao &amp; Kang</tp:taxon-authority><tp:taxon-status xmlns:xlink="http://www.w3.org/1999/xlink" xlink:type="simple">sp. nov.</tp:taxon-status><xref ref-type="fig" rid="F2">Figures 2</xref><xref ref-type="fig" rid="F3">, 3</xref></tp:nomenclature><tp:treatment-sec sec-type="type material" id="SECID0E6UAE"><title>Type material.</title><p><bold><italic>Holotype</italic></bold> male (QAU), China, Zhejiang Province, Lin’an District, Mount Tianmushan, 2019.V.15, Xiao Zhang.</p></tp:treatment-sec><tp:treatment-sec sec-type="diagnosis" id="SECID0EKVAE"><title>Diagnosis.</title><p>Wing marked with two brown bands. Epandrium bilobed, each lobe strongly elongated and forming a long surstylus, surstylus broadest at base, tapering and curved downward distally to middle, curving up at tip. Gonostylus with four projections and lobes. Hypandrium rectangular, posterior margin with a V-shaped projection bearing dense long hairs posteriorly, a triangular projection bearing dense short hairs laterally and a pair of elliptic projections bearing dense long hairs posteriorly.</p></tp:treatment-sec><tp:treatment-sec sec-type="description" id="SECID0EPVAE"><title>Description.</title><p><bold>Male.</bold> Body length 7.0 mm, wing length 8.0 mm.</p><p>Head mostly dark brown, except gena yellow with a black elliptical spot intermediately; clypeus yellow; hairs on head dark brown. Compound eyes black without pubescence. Antenna with scape, pedicel and basal half of 1<sup>st</sup> flagellomere yellow, other flagellomeres light brown, hairs on antenna brown. Proboscis yellow with brown hairs. Palpus yellow with last segment light brown, hairs brown.</p><p>Thorax (Fig. <xref ref-type="fig" rid="F2">2b</xref>). Pronotum yellow. Propleuron yellow. Mesonotum mostly dark brown with middle area of scutellum yellow and lower half of laterotergite yellow. Mesopleuron uniformly yellow. Coxae and trochanters yellow; fore femur yellow and gradually darkened apically; mid and hind femora yellow with brown ring apically; tibiae yellow with brown ring apically; 1<sup>st</sup> tarsomere yellow brown and gradually darkened apically, 2<sup>nd</sup> to 5<sup>th</sup> tarsomeres uniformly dark brown. Hairs on legs brown. Relative length of 1<sup>st</sup> to 5<sup>th</sup> tarsomeres in hind leg as 11.2 : 2.8 : 1.6 : 1 : 1. Wing (Fig. <xref ref-type="fig" rid="F2">2c</xref>) 3.4 times as long as wide, subhyaline, marked with two brown bands as follows: median band broad and distinct, extending from basal part of cell r<sub>2+3</sub> to fork of CuA; subapical band extending from anterior margin of wing, covering tip of R<sub>1</sub> and R<sub>2</sub>, fork of R<sub>4+5</sub>, and extending to fork of M<sub>1+2</sub>, slightly separated into three marks. Veins brown; Sc ending in C not at level of basal third of R<sub>2+3</sub>; Rs straight, as long as r-m. Haltere and prehaltere pale yellow with brown hairs.</p><fig id="F2" position="float" orientation="portrait"><object-id xmlns:xlink="http://www.w3.org/1999/xlink" content-type="doi" xlink:type="simple">10.3897/zookeys.1070.67779.figure2</object-id><object-id xmlns:xlink="http://www.w3.org/1999/xlink" content-type="arpha" xlink:type="simple">68C03C09-FF16-5679-9A26-7C5A4D0760B4</object-id><label>Figure 2.</label><caption><p><italic><tp:taxon-name><tp:taxon-name-part taxon-name-part-type="genus" reg="Ptychoptera">Ptychoptera</tp:taxon-name-part><tp:taxon-name-part taxon-name-part-type="species" reg="tianmushana">tianmushana</tp:taxon-name-part></tp:taxon-name></italic> sp. nov. <bold>a</bold> habitus of male, lateral view <bold>b</bold> thorax, dorsal view <bold>c</bold> wing. Scale bars: 2.0 mm (<bold>a</bold>); 0.5 mm (<bold>b</bold>); 1.0 mm (<bold>c</bold>).</p></caption><graphic xmlns:xlink="http://www.w3.org/1999/xlink" xlink:href="zookeys-1070-087-g002.jpg" position="float" orientation="portrait" xlink:type="simple" id="oo_609848.jpg"><uri content-type="original_file" xlink:type="simple">https://binary.pensoft.net/fig/609848</uri></graphic></fig><p>Abdomen. First tergum brown, 2<sup>nd</sup> tergum brown with middle quarter area yellow, 3<sup>rd</sup> and 4<sup>th</sup> terga pale yellow with caudal third brown, 5<sup>th</sup> to 7<sup>th</sup> terga uniformly brown. Sterna pale yellow. Hairs on abdomen brown.</p><p>Male genitalia yellow. Epandrium (Fig. <xref ref-type="fig" rid="F3">3b</xref>) bilobed, each lobe strongly elongated and forming a long surstylus, surstylus broadest at base, tapering and curved downward distally to middle, curving up at tip, with brown hairs; proctiger with short hairs. Gonocoxite (Fig. <xref ref-type="fig" rid="F3">3c</xref>) long and stout, 3 times as long as wide, basal apodeme two-thirds as long as gonocoxite; paramere with a pair of hook-shaped projections and a pair of conical projections. Gonostylus (Fig. <xref ref-type="fig" rid="F3">3c</xref>) with four projections and lobes: a strong retrose basal projection on inner side with tip bilobate; a broad tongue-shaped lobe on middle area with several long hairs apically; a dumbbell-shaped apical lobe broad basally with uniformly short hairs, apical with dense short setae; an apical hooked projection with several long hairs. Hypandrium (Fig. <xref ref-type="fig" rid="F3">3d</xref>) rectangular, anterior margin concaved medially, posterior margin with a V-shaped projection bearing dense long hairs posteriorly, a triangular projection bearing dense short hairs laterally and a pair of elliptic projections bearing dense long hairs posteriorly. Aedeagus (Fig. <xref ref-type="fig" rid="F3">3e, f</xref>): subapical sclerite tongue-shaped, slightly caved bilaterally, apex of subapical sclerite round; subapical sclerite serrated with five teeth when viewed from lateral side.</p><fig id="F3" position="float" orientation="portrait"><object-id xmlns:xlink="http://www.w3.org/1999/xlink" content-type="doi" xlink:type="simple">10.3897/zookeys.1070.67779.figure3</object-id><object-id xmlns:xlink="http://www.w3.org/1999/xlink" content-type="arpha" xlink:type="simple">2CDCEB00-B306-585D-909F-D6F507733399</object-id><label>Figure 3.</label><caption><p><italic><tp:taxon-name><tp:taxon-name-part taxon-name-part-type="genus" reg="Ptychoptera">Ptychoptera</tp:taxon-name-part><tp:taxon-name-part taxon-name-part-type="species" reg="tianmushana">tianmushana</tp:taxon-name-part></tp:taxon-name></italic> sp. nov. <bold>a</bold> male genitalia, lateral view <bold>b</bold> epandrium, dorsal view <bold>c</bold> gonocoxite and gonostylus, dorsal view <bold>d</bold> hypandrium, ventral view <bold>e</bold> aedeagus, anterior view <bold>f</bold> aedeagus, lateral view. Scale bars: 0.2 mm.</p></caption><graphic xmlns:xlink="http://www.w3.org/1999/xlink" xlink:href="zookeys-1070-087-g003.jpg" position="float" orientation="portrait" xlink:type="simple" id="oo_609849.jpg"><uri content-type="original_file" xlink:type="simple">https://binary.pensoft.net/fig/609849</uri></graphic></fig><p><bold>Female.</bold> Unknown.</p></tp:treatment-sec><tp:treatment-sec sec-type="distribution" id="SECID0EJ1AE"><title>Distribution.</title><p>China (Zhejiang).</p></tp:treatment-sec><tp:treatment-sec sec-type="etymology" id="SECID0EO1AE"><title>Etymology.</title><p>The species is named after the type locality Mount Tianmushan.</p></tp:treatment-sec><tp:treatment-sec sec-type="remarks" id="SECID0ET1AE"><title>Remarks.</title><p>This new species is very similar to <italic><tp:taxon-name><tp:taxon-name-part taxon-name-part-type="genus" reg="Ptychoptera">P.</tp:taxon-name-part><tp:taxon-name-part taxon-name-part-type="species" reg="emeica">emeica</tp:taxon-name-part></tp:taxon-name></italic> from China but can be separated from it by the 6<sup>th</sup> and 7<sup>th</sup> sterna of abdomen being yellow, the tip of the surstylus being curved up when viewed from the lateral side, the tip of the retrose basal projection on inner side being bilobate, the paramere having a pair of hook-shaped projections and a pair of conical projections, and the subapical sclerite of aedeagus being serrated with five teeth. In <italic><tp:taxon-name><tp:taxon-name-part taxon-name-part-type="genus" reg="Ptychoptera">P.</tp:taxon-name-part><tp:taxon-name-part taxon-name-part-type="species" reg="emeica">emeica</tp:taxon-name-part></tp:taxon-name></italic>, the 6<sup>th</sup> and 7<sup>th</sup> sterna of abdomen are mostly brown, the tip of the surstylus is not curved up when viewed from the lateral side, the tip of the retrose basal projection on inner side is not bilobate, the paramere have a pair of slender L-shaped projections, and the subapical sclerite of aedeagus is serrated with two teeth (<xref ref-type="bibr" rid="B8">Kang et al. 2019</xref>). In ecology, they live together with similar habitat. The adult of <italic><tp:taxon-name><tp:taxon-name-part taxon-name-part-type="genus" reg="Ptychoptera">P.</tp:taxon-name-part><tp:taxon-name-part taxon-name-part-type="species" reg="tianmushana">tianmushana</tp:taxon-name-part></tp:taxon-name></italic> was collected on the plants in close to streams and adults of <italic><tp:taxon-name><tp:taxon-name-part taxon-name-part-type="genus" reg="Ptychoptera">P.</tp:taxon-name-part><tp:taxon-name-part taxon-name-part-type="species" reg="emeica">emeica</tp:taxon-name-part></tp:taxon-name></italic> often found at the margins of streams or in wet forests. This new species is also similar to <italic><tp:taxon-name><tp:taxon-name-part taxon-name-part-type="genus" reg="Ptychoptera">P.</tp:taxon-name-part><tp:taxon-name-part taxon-name-part-type="species" reg="formosensis">formosensis</tp:taxon-name-part></tp:taxon-name></italic> from China and Japan but can be separated from it by the 5<sup>th</sup> and 6<sup>th</sup> terga of abdomen being dark brown, the tip of the surstylus being curved up, the tip of the retrose basal projection on inner side being bilobate, the tip of gonostylus having a hook-shaped ventral lobe. In <italic><tp:taxon-name><tp:taxon-name-part taxon-name-part-type="genus" reg="Ptychoptera">P.</tp:taxon-name-part><tp:taxon-name-part taxon-name-part-type="species" reg="formosensis">formosensis</tp:taxon-name-part></tp:taxon-name></italic>, the 5<sup>th</sup> and 6<sup>th</sup> terga of abdomen are mostly yellow, the tip of the surstylus is not curved up, the tip of the retrose basal projection on inner side is not bilobate, the tip of gonostylus have a digitiform ventral lobe (<xref ref-type="bibr" rid="B1">Alexander 1924</xref>; <xref ref-type="bibr" rid="B13">Nakamura and Saigusa 2009</xref>).</p></tp:treatment-sec><ref-list><ref id="B8"><mixed-citation xmlns:xlink="http://www.w3.org/1999/xlink" xlink:type="simple"><person-group><name name-style="western"><surname>Kang</surname><given-names>Z</given-names></name><name name-style="western"><surname>Xue</surname><given-names>Z</given-names></name><name name-style="western"><surname>Zhang</surname><given-names>X</given-names></name></person-group> (<year>2019</year>) <article-title>New species and record of <italic><tp:taxon-name><tp:taxon-name-part taxon-name-part-type="genus">Ptychoptera</tp:taxon-name-part></tp:taxon-name></italic> Meigen, 1803 (<tp:taxon-name><tp:taxon-name-part taxon-name-part-type="order">Diptera</tp:taxon-name-part></tp:taxon-name>: <tp:taxon-name><tp:taxon-name-part taxon-name-part-type="family">Ptychopteridae</tp:taxon-name-part></tp:taxon-name>) from China.</article-title><source>Zootaxa</source><volume>4648</volume>(<issue>3</issue>): <fpage>455</fpage>–<lpage>472</lpage>. <ext-link xlink:type="simple" ext-link-type="doi" xlink:href="10.11646/zootaxa.4648.3.3">https://doi.org/10.11646/zootaxa.4648.3.3</ext-link></mixed-citation></ref><ref id="B1"><mixed-citation xmlns:xlink="http://www.w3.org/1999/xlink" xlink:type="simple"><person-group><name name-style="western"><surname>Alexander</surname><given-names>CP</given-names></name></person-group> (<year>1924</year>) <article-title>Undescribed species of Japanese <tp:taxon-name><tp:taxon-name-part taxon-name-part-type="family">Ptychopteridae</tp:taxon-name-part></tp:taxon-name> (<tp:taxon-name><tp:taxon-name-part taxon-name-part-type="order">Diptera</tp:taxon-name-part></tp:taxon-name>).</article-title><source>Insecutor Inscitiae Menstruus</source><volume>9</volume>: <fpage>80</fpage>–<lpage>83</lpage>.</mixed-citation></ref><ref id="B13"><mixed-citation xmlns:xlink="http://www.w3.org/1999/xlink" xlink:type="simple"><person-group><name name-style="western"><surname>Nakamura</surname><given-names>T</given-names></name><name name-style="western"><surname>Saigusa</surname><given-names>T</given-names></name></person-group> (<year>2009</year>) <article-title>Taxonomic study of the family <tp:taxon-name><tp:taxon-name-part taxon-name-part-type="family">Ptychopteridae</tp:taxon-name-part></tp:taxon-name> of Japan (<tp:taxon-name><tp:taxon-name-part taxon-name-part-type="order">Diptera</tp:taxon-name-part></tp:taxon-name>).</article-title><source>Zoosymposia</source><volume>3</volume>: <fpage>273</fpage>–<lpage>303</lpage>. <ext-link xlink:type="simple" ext-link-type="doi" xlink:href="10.11646/zoosymposia.3.1.23">https://doi.org/10.11646/zoosymposia.3.1.23</ext-link></mixed-citation></ref></ref-list></tp:taxon-treatment>
