# Supplementary material for: New species of the genus Ptychoptera Meigen, 1803 (Diptera, Ptychopteridae) from Zhejiang, China with an updated key to Chinese species
Source: Zookeys. 2021 Nov 11;1070:87–99. doi: 10.3897/zookeys.1070.67779 (PMC8602214; doi:10.3897/zookeys.1070.67779)
Supplement: XML Treatment for Ptychoptera bellula [file zookeys.1070.67779-treatment2.xml]

<!DOCTYPE tp:taxon-treatment
  PUBLIC "-//TaxonX//DTD Taxonomic Treatment Publishing DTD v0 20100105//EN" "tax-treatment-NSO.dtd">
<tp:taxon-treatment xmlns:tp="http://www.plazi.org/taxpub"><tp:treatment-meta><kwd-group><label>Taxon classification</label><kwd>
                <named-content content-type="kingdom">Animalia</named-content>
              </kwd><kwd>
                <named-content content-type="order">Diptera</named-content>
              </kwd><kwd>
                <named-content content-type="family">Ptychopteridae</named-content>
              </kwd></kwd-group><mixed-citation publication-type="journal"><person-group><name><surname>Shao</surname><given-names>Jiaqi</given-names></name><name><surname>Kang</surname><given-names>Zehui</given-names></name></person-group><article-title>New species of the genus <italic><tp:taxon-name><tp:taxon-name-part taxon-name-part-type="genus" reg="Ptychoptera">Ptychoptera</tp:taxon-name-part></tp:taxon-name></italic> Meigen, 1803 (<tp:taxon-name><tp:taxon-name-part taxon-name-part-type="order">Diptera</tp:taxon-name-part></tp:taxon-name>, <tp:taxon-name><tp:taxon-name-part taxon-name-part-type="family">Ptychopteridae</tp:taxon-name-part></tp:taxon-name>) from Zhejiang, China with an updated key to Chinese species</article-title><source>Zookeys</source><day>11</day><month>11</month><year>2021</year><volume>1070</volume><fpage>87</fpage><lpage>99</lpage><pub-id pub-id-type="doi">10.3897/zookeys.1070.67779</pub-id></mixed-citation></tp:treatment-meta><tp:nomenclature><tp:taxon-name>
              <object-id xmlns:xlink="http://www.w3.org/1999/xlink" content-type="arpha" xlink:type="simple">85CD53CB-4BF2-5916-B5C4-F2C1D2CA7D0C</object-id>
              <tp:taxon-name-part taxon-name-part-type="genus" reg="Ptychoptera">Ptychoptera</tp:taxon-name-part>
              <tp:taxon-name-part taxon-name-part-type="species" reg="bellula">bellula</tp:taxon-name-part>
            </tp:taxon-name><tp:taxon-authority>Alexander, 1937</tp:taxon-authority><xref ref-type="fig" rid="F4">Figure 4</xref><tp:nomenclature-citation-list><tp:nomenclature-citation><tp:taxon-name>
                  <tp:taxon-name-part taxon-name-part-type="genus" reg="Ptychoptera">Ptychoptera</tp:taxon-name-part>
                  <tp:taxon-name-part taxon-name-part-type="species" reg="bellula">bellula</tp:taxon-name-part>
                </tp:taxon-name><comment>Alexander, 1937: 367. Type locality: Hong San, Jiangxi (China).</comment></tp:nomenclature-citation></tp:nomenclature-citation-list></tp:nomenclature><tp:treatment-sec sec-type="material" id="SECID0EO6AE"><title>Specimens examined.</title><p><bold><italic>Paratypes</italic>:</bold> 2 females (<named-content xmlns:xlink="http://www.w3.org/1999/xlink" content-type="dwc:institutional_code" xlink:type="simple">USNM</named-content>), China: Jiangxi Province, Xunwu District, Hong San (1000–1053 m), 1936.VI.27–28, Judson Linsley Gressitt. <bold>Other material</bold>: 1 female (<named-content xmlns:xlink="http://www.w3.org/1999/xlink" content-type="dwc:institutional_code" xlink:type="simple">USNM</named-content>), China: Zhejiang Province, Deqing District, Mount Moganshan, 1936.V.29, Père Octave Piel.</p></tp:treatment-sec><tp:treatment-sec sec-type="diagnosis" id="SECID0EGAAG"><title>Diagnosis.</title><p>General coloration black. Haltere black with base of stem yellow. Wing with heavily brown bands and marks as follows: a large triangular brown mark in base of cells R and M; a irregular quadrate brown mark at origin of Rs; an elliptic brown mark at midlength of CuA<sub>1</sub>; a small oval brown mark at tip of A; median band extending from R to the bend in distal section of CuA<sub>2</sub>; subapical band extending from anterior margin of wing, covering tip of R<sub>1</sub> and R<sub>2</sub>, to tip of M<sub>2</sub>; Rs about three-fifths the length of R<sub>4+5</sub>, 4 times the length of r-m.</p></tp:treatment-sec><tp:treatment-sec sec-type="distribution" id="SECID0EYAAG"><title>Distribution (new record in bold).</title><p>China (Jiangxi, <bold>Zhejiang</bold>).</p></tp:treatment-sec><tp:treatment-sec sec-type="remarks" id="SECID0EABAG"><title>Remarks.</title><p>The determined specimen of this species collected from Zhejiang was identified by Alexander in 1939, but was not officially published to record. We re-determined it during the study and now record this species from Zhejiang for the first time. For descriptions and illustrations of this species, see <xref ref-type="bibr" rid="B3">Alexander (1937)</xref> and <xref ref-type="bibr" rid="B10">Krzeminski and Zwick (1993)</xref>.</p><fig id="F4" position="float" orientation="portrait"><object-id xmlns:xlink="http://www.w3.org/1999/xlink" content-type="doi" xlink:type="simple">10.3897/zookeys.1070.67779.figure4</object-id><object-id xmlns:xlink="http://www.w3.org/1999/xlink" content-type="arpha" xlink:type="simple">4AB7A867-72F1-500C-8078-04620704BE28</object-id><label>Figure 4.</label><caption><p><italic><tp:taxon-name><tp:taxon-name-part taxon-name-part-type="genus" reg="Ptychoptera">Ptychoptera</tp:taxon-name-part><tp:taxon-name-part taxon-name-part-type="species" reg="bellula">bellula</tp:taxon-name-part></tp:taxon-name></italic> Alexander, 1937 <bold>a</bold> habitus of one paratype, lateral view <bold>b</bold> habitus of the other paratype, lateral view <bold>c–f</bold> one female identified by Alexander (<bold>c</bold> habitus of female, lateral view <bold>d</bold> one leg <bold>e</bold> wing <bold>f</bold> collection and identification labels). Scale bars: 2.0 mm (<bold>a–d</bold>); 1.0 mm (<bold>e</bold>).</p></caption><graphic xmlns:xlink="http://www.w3.org/1999/xlink" xlink:href="zookeys-1070-087-g004.jpg" position="float" orientation="portrait" xlink:type="simple" id="oo_609850.jpg"><uri content-type="original_file" xlink:type="simple">https://binary.pensoft.net/fig/609850</uri></graphic></fig></tp:treatment-sec><ref-list><ref id="B3"><mixed-citation xmlns:xlink="http://www.w3.org/1999/xlink" xlink:type="simple"><person-group><name name-style="western"><surname>Alexander</surname><given-names>CP</given-names></name></person-group> (<year>1937</year>) <article-title>New species of <tp:taxon-name><tp:taxon-name-part taxon-name-part-type="family">Ptychopteridae</tp:taxon-name-part></tp:taxon-name> (<tp:taxon-name><tp:taxon-name-part taxon-name-part-type="order">Diptera</tp:taxon-name-part></tp:taxon-name>).</article-title><source>Bulletin of the Brooklyn Entomological Society</source><volume>32</volume>: <fpage>140</fpage>–<lpage>143</lpage>.</mixed-citation></ref><ref id="B10"><mixed-citation xmlns:xlink="http://www.w3.org/1999/xlink" xlink:type="simple"><person-group><name name-style="western"><surname>Krzeminski</surname><given-names>W</given-names></name><name name-style="western"><surname>Zwick</surname><given-names>P</given-names></name></person-group> (<year>1993</year>) <article-title>New and little known <tp:taxon-name><tp:taxon-name-part taxon-name-part-type="family">Ptychopteridae</tp:taxon-name-part></tp:taxon-name> (<tp:taxon-name><tp:taxon-name-part taxon-name-part-type="order">Diptera</tp:taxon-name-part></tp:taxon-name>) from the Palaearctic region.</article-title><source>Aquatic Insects</source><volume>15</volume>: <fpage>65</fpage>–<lpage>87</lpage>. <ext-link xlink:type="simple" ext-link-type="doi" xlink:href="10.1080/01650429309361504">https://doi.org/10.1080/01650429309361504</ext-link></mixed-citation></ref></ref-list></tp:taxon-treatment>
