# Supplementary material for: New species of the genus Ptychoptera Meigen, 1803 (Diptera, Ptychopteridae) from Zhejiang, China with an updated key to Chinese species
Source: Zookeys. 2021 Nov 11;1070:87–99. doi: 10.3897/zookeys.1070.67779 (PMC8602214; doi:10.3897/zookeys.1070.67779)
Supplement: XML Treatment for Ptychoptera longwangshana [file zookeys.1070.67779-treatment3.xml]

<!DOCTYPE tp:taxon-treatment
  PUBLIC "-//TaxonX//DTD Taxonomic Treatment Publishing DTD v0 20100105//EN" "tax-treatment-NSO.dtd">
<tp:taxon-treatment xmlns:tp="http://www.plazi.org/taxpub"><tp:treatment-meta><kwd-group><label>Taxon classification</label><kwd>
                <named-content content-type="kingdom">Animalia</named-content>
              </kwd><kwd>
                <named-content content-type="order">Diptera</named-content>
              </kwd><kwd>
                <named-content content-type="family">Ptychopteridae</named-content>
              </kwd></kwd-group><mixed-citation publication-type="journal"><person-group><name><surname>Shao</surname><given-names>Jiaqi</given-names></name><name><surname>Kang</surname><given-names>Zehui</given-names></name></person-group><article-title>New species of the genus <italic><tp:taxon-name><tp:taxon-name-part taxon-name-part-type="genus" reg="Ptychoptera">Ptychoptera</tp:taxon-name-part></tp:taxon-name></italic> Meigen, 1803 (<tp:taxon-name><tp:taxon-name-part taxon-name-part-type="order">Diptera</tp:taxon-name-part></tp:taxon-name>, <tp:taxon-name><tp:taxon-name-part taxon-name-part-type="family">Ptychopteridae</tp:taxon-name-part></tp:taxon-name>) from Zhejiang, China with an updated key to Chinese species</article-title><source>Zookeys</source><day>11</day><month>11</month><year>2021</year><volume>1070</volume><fpage>87</fpage><lpage>99</lpage><pub-id pub-id-type="doi">10.3897/zookeys.1070.67779</pub-id></mixed-citation></tp:treatment-meta><tp:nomenclature><tp:taxon-name>
              <object-id xmlns:xlink="http://www.w3.org/1999/xlink" content-type="arpha" xlink:type="simple">0728CE90-1AD6-5B54-9A1E-764099AB5C0E</object-id>
              <tp:taxon-name-part taxon-name-part-type="genus" reg="Ptychoptera">Ptychoptera</tp:taxon-name-part>
              <tp:taxon-name-part taxon-name-part-type="species" reg="longwangshana">longwangshana</tp:taxon-name-part>
            </tp:taxon-name><tp:taxon-authority>Yang &amp; Chen, 1998</tp:taxon-authority><xref ref-type="fig" rid="F5">Figure 5a</xref><tp:nomenclature-citation-list><tp:nomenclature-citation><tp:taxon-name>
                  <tp:taxon-name-part taxon-name-part-type="genus" reg="Ptychoptera">Ptychoptera</tp:taxon-name-part>
                  <tp:taxon-name-part taxon-name-part-type="species" reg="longwangshana">longwangshana</tp:taxon-name-part>
                </tp:taxon-name><comment>Yang &amp; Chen, 1998: 240. Type locality: Mount Longwangshan, Anji, Zhejiang (China).</comment></tp:nomenclature-citation></tp:nomenclature-citation-list></tp:nomenclature><tp:treatment-sec sec-type="material" id="SECID0ENEAG"><title>Specimens examined.</title><p><bold><italic>Holotype</italic></bold> male (<named-content xmlns:xlink="http://www.w3.org/1999/xlink" content-type="dwc:institutional_code" xlink:type="simple">CAU</named-content>), China: Zhejiang Province, Anji District, Mount Longwangshan, 1996.VI.12, Chikun Yang.</p></tp:treatment-sec><tp:treatment-sec sec-type="diagnosis" id="SECID0E4EAG"><title>Diagnosis.</title><p>Thorax mostly black. Wing marked with two brown marks and two brown bands. Surstylus of epandrium tapering and curved downward distally, curving up at tip. Gonocoxite wide and gonostylus short and small. Apical part of hypandrium with a pair of curved up and trough-shaped projections.</p></tp:treatment-sec><tp:treatment-sec sec-type="description" id="SECID0ECFAG"><title>Description.</title><p>Wing length 8.0 mm. Wing (Fig. <xref ref-type="fig" rid="F5">5a</xref>) 3.2 times as long as wide, subhyaline, marked with two brown marks and two brown bands as follows: an oval brown mark at base of R, a triangular brown mark at base of Rs; median band extending from anterior margin of wing, covering base of R<sub>2+3</sub> and r-m, to middle section of CuA; subapical band extending from anterior margin of wing, covering tip of R<sub>1</sub> and R<sub>2</sub>, to M<sub>1+2</sub> fork, slightly separated into two marks. Veins brown; Sc ending in C at level of basal third of R<sub>2+3</sub>; Rs straight, 3 times the length of r-m.</p><fig id="F5" position="float" orientation="portrait"><object-id xmlns:xlink="http://www.w3.org/1999/xlink" content-type="doi" xlink:type="simple">10.3897/zookeys.1070.67779.figure5</object-id><object-id xmlns:xlink="http://www.w3.org/1999/xlink" content-type="arpha" xlink:type="simple">15DEF66A-4D81-59FB-8F8B-4509E86FB999</object-id><label>Figure 5.</label><caption><p><italic><tp:taxon-name><tp:taxon-name-part taxon-name-part-type="genus" reg="Ptychoptera">Ptychoptera</tp:taxon-name-part><tp:taxon-name-part taxon-name-part-type="species" reg="longwangshana">longwangshana</tp:taxon-name-part></tp:taxon-name></italic> Yang &amp; Chen, 1998 and <italic><tp:taxon-name><tp:taxon-name-part taxon-name-part-type="genus" reg="Ptychoptera">Ptychoptera</tp:taxon-name-part><tp:taxon-name-part taxon-name-part-type="species" reg="gutianshana">gutianshana</tp:taxon-name-part></tp:taxon-name></italic> Yang &amp; Chen, 1995 <bold>a</bold> wing of <italic><tp:taxon-name><tp:taxon-name-part taxon-name-part-type="genus" reg="Ptychoptera">P.</tp:taxon-name-part><tp:taxon-name-part taxon-name-part-type="species" reg="longwangshana">longwangshana</tp:taxon-name-part></tp:taxon-name></italic><bold>b–f</bold><italic><tp:taxon-name><tp:taxon-name-part taxon-name-part-type="genus" reg="Ptychoptera">P.</tp:taxon-name-part><tp:taxon-name-part taxon-name-part-type="species" reg="gutianshana">gutianshana</tp:taxon-name-part></tp:taxon-name></italic> (<bold>b</bold> wing <bold>c</bold> male genitalia, lateral view <bold>d</bold> epandrium, dorsal view <bold>e</bold> gonocoxite and gonostylus, dorsal view <bold>f</bold> hypandrium, ventral view). Scale bars: 1.0 mm (<bold>a, b</bold>); 0.2 mm (<bold>c–f</bold>).</p></caption><graphic xmlns:xlink="http://www.w3.org/1999/xlink" xlink:href="zookeys-1070-087-g005.jpg" position="float" orientation="portrait" xlink:type="simple" id="oo_609851.jpg"><uri content-type="original_file" xlink:type="simple">https://binary.pensoft.net/fig/609851</uri></graphic></fig></tp:treatment-sec><tp:treatment-sec sec-type="distribution" id="SECID0EBIAG"><title>Distribution.</title><p>China (Zhejiang).</p></tp:treatment-sec><tp:treatment-sec sec-type="remarks" id="SECID0EGIAG"><title>Remarks.</title><p>Only one wing of the holotype was available during the study, while the rest of the holotype was not found in <named-content xmlns:xlink="http://www.w3.org/1999/xlink" content-type="dwc:institutional_code" xlink:type="simple">CAU</named-content>. For a description and illustration of this species, also see <xref ref-type="bibr" rid="B18">Yang and Chen (1998)</xref>.</p></tp:treatment-sec><ref-list><ref id="B18"><mixed-citation xmlns:xlink="http://www.w3.org/1999/xlink" xlink:type="simple"><person-group><name name-style="western"><surname>Yang</surname><given-names>J</given-names></name><name name-style="western"><surname>Chen</surname><given-names>H</given-names></name></person-group> (<year>1998</year>) <article-title><tp:taxon-name><tp:taxon-name-part taxon-name-part-type="order">Diptera</tp:taxon-name-part></tp:taxon-name>: <tp:taxon-name><tp:taxon-name-part taxon-name-part-type="family">Ptychopteridae</tp:taxon-name-part></tp:taxon-name>.</article-title> In: <person-group><name name-style="western"><surname>Wu</surname><given-names>H</given-names></name></person-group> (<role>Ed.</role>) <issue-title>Insects of Longwangshan Nature Reserve.</issue-title><source>China Forestry Publishing House, Beijing</source>, <fpage>240</fpage>–<lpage>241</lpage>.</mixed-citation></ref></ref-list></tp:taxon-treatment>
