# Supplementary material for: New species of the genus Ptychoptera Meigen, 1803 (Diptera, Ptychopteridae) from Zhejiang, China with an updated key to Chinese species
Source: Zookeys. 2021 Nov 11;1070:87–99. doi: 10.3897/zookeys.1070.67779 (PMC8602214; doi:10.3897/zookeys.1070.67779)
Supplement: XML Treatment for Ptychoptera gutianshana [file zookeys.1070.67779-treatment4.xml]

<!DOCTYPE tp:taxon-treatment
  PUBLIC "-//TaxonX//DTD Taxonomic Treatment Publishing DTD v0 20100105//EN" "tax-treatment-NSO.dtd">
<tp:taxon-treatment xmlns:tp="http://www.plazi.org/taxpub"><tp:treatment-meta><kwd-group><label>Taxon classification</label><kwd>
                <named-content content-type="kingdom">Animalia</named-content>
              </kwd><kwd>
                <named-content content-type="order">Diptera</named-content>
              </kwd><kwd>
                <named-content content-type="family">Ptychopteridae</named-content>
              </kwd></kwd-group><mixed-citation publication-type="journal"><person-group><name><surname>Shao</surname><given-names>Jiaqi</given-names></name><name><surname>Kang</surname><given-names>Zehui</given-names></name></person-group><article-title>New species of the genus <italic><tp:taxon-name><tp:taxon-name-part taxon-name-part-type="genus" reg="Ptychoptera">Ptychoptera</tp:taxon-name-part></tp:taxon-name></italic> Meigen, 1803 (<tp:taxon-name><tp:taxon-name-part taxon-name-part-type="order">Diptera</tp:taxon-name-part></tp:taxon-name>, <tp:taxon-name><tp:taxon-name-part taxon-name-part-type="family">Ptychopteridae</tp:taxon-name-part></tp:taxon-name>) from Zhejiang, China with an updated key to Chinese species</article-title><source>Zookeys</source><day>11</day><month>11</month><year>2021</year><volume>1070</volume><fpage>87</fpage><lpage>99</lpage><pub-id pub-id-type="doi">10.3897/zookeys.1070.67779</pub-id></mixed-citation></tp:treatment-meta><tp:nomenclature><tp:taxon-name>
              <object-id xmlns:xlink="http://www.w3.org/1999/xlink" content-type="arpha" xlink:type="simple">E0C7DE12-F576-5975-9AD5-B11A95D825DE</object-id>
              <tp:taxon-name-part taxon-name-part-type="genus" reg="Ptychoptera">Ptychoptera</tp:taxon-name-part>
              <tp:taxon-name-part taxon-name-part-type="species" reg="gutianshana">gutianshana</tp:taxon-name-part>
            </tp:taxon-name><tp:taxon-authority>Yang &amp; Chen, 1995</tp:taxon-authority><xref ref-type="fig" rid="F5">Figure 5b–f</xref><tp:nomenclature-citation-list><tp:nomenclature-citation><tp:taxon-name>
                  <tp:taxon-name-part taxon-name-part-type="genus" reg="Ptychoptera">Ptychoptera</tp:taxon-name-part>
                  <tp:taxon-name-part taxon-name-part-type="species" reg="gutianshana">gutianshana</tp:taxon-name-part>
                </tp:taxon-name><comment>Yang &amp; Chen, 1995: 180. Type locality: Mount Gutianshan, Kaihua, Zhejiang (China).</comment></tp:nomenclature-citation></tp:nomenclature-citation-list></tp:nomenclature><tp:treatment-sec sec-type="material" id="SECID0EMKAG"><title>Specimens examined.</title><p><bold><italic>Holotype</italic></bold> male (<named-content xmlns:xlink="http://www.w3.org/1999/xlink" content-type="dwc:institutional_code" xlink:type="simple">CAU</named-content>), China: Zhejiang Province, Kaihua District, Mount Gutianshan (350 m), 1993.IV.15, Hong Wu (light trap).</p></tp:treatment-sec><tp:treatment-sec sec-type="diagnosis" id="SECID0E3KAG"><title>Diagnosis.</title><p>Wing marked with three brown marks and two brown bands. Surstylus of epandrium broadest at base, tapering and curved downward distally, forked at tip. Paramere with a pair of flaky projections and a vase-shaped projection. Gonostylus irregular rectangular with an elliptic basal projection on inner side with short hairs. Hypandrium trapeziform, anterior margin with a pair of C-shaped projections, middle area with a pair of digitiform projections, posterior margin with a pair of digitiform projections and a papillary projection.</p></tp:treatment-sec><tp:treatment-sec sec-type="description" id="SECID0EBLAG"><title>Description.</title><p>Wing length 7.5 mm. Wing (Fig. <xref ref-type="fig" rid="F5">5b</xref>) 3.6 times as long as wide, subhyaline, marked with three brown marks and two brown bands as follows: three elliptic brown marks at base of Rs, at base of M and at midlength of CuA<sub>1</sub>; median band extending from anterior margin of wing, covering base of R<sub>2+3</sub> and r-m, to the bend in distal section of CuA<sub>2</sub>; subapical band extending from anterior margin of wing, covering tip of R<sub>1</sub>, R<sub>2</sub> and fork of R<sub>4+5</sub>, to fork of M<sub>1+2</sub>. Veins brown; Sc ending in C at level of basal half of R<sub>2+3</sub>; Rs straight, 3 times the length of r-m.</p><p>Male genitalia black. Epandrium (Fig. <xref ref-type="fig" rid="F5">5d</xref>) bilobed, each lobe strongly elongated and forming a long surstylus, surstylus broadest at base, tapering and curved downward distally, forked at tip, with brown hairs; proctiger with short hairs. Gonocoxite (Fig. <xref ref-type="fig" rid="F5">5e</xref>) short and swollen, 2 times as long as wide, basal apodeme three-eighths as long as gonocoxite; paramere with a pairs of flaky projections and a vase-shaped projection. Gonostylus (Fig. <xref ref-type="fig" rid="F5">5e</xref>) irregular rectangular with an elliptic basal projection on inner side with dense short hairs. Hypandrium (Fig. <xref ref-type="fig" rid="F5">5f</xref>) trapeziform, anterior margin with a pair of C-shaped projections, middle area with a pair of digitiform projections, posterior margin with a pair of digitiform projections and a papillary projection, papillary projection with dense short hairs.</p></tp:treatment-sec><tp:treatment-sec sec-type="distribution" id="SECID0ENMAG"><title>Distribution.</title><p>China (Zhejiang).</p></tp:treatment-sec><tp:treatment-sec sec-type="remarks" id="SECID0ESMAG"><title>Remarks.</title><p>Only two wings and male genitalia of the holotype were available during the study, while the paratype and the rest of the holotype were not found in <named-content xmlns:xlink="http://www.w3.org/1999/xlink" content-type="dwc:institutional_code" xlink:type="simple">CAU</named-content>. For description and illustration of this species, also see <xref ref-type="bibr" rid="B17">Yang and Chen (1995)</xref>.</p></tp:treatment-sec><tp:treatment-sec><!--Section generated to contain objects referenced in tp:taxon-treatment.--><fig id="F5" position="float" orientation="portrait"><object-id xmlns:xlink="http://www.w3.org/1999/xlink" content-type="doi" xlink:type="simple">10.3897/zookeys.1070.67779.figure5</object-id><object-id xmlns:xlink="http://www.w3.org/1999/xlink" content-type="arpha" xlink:type="simple">15DEF66A-4D81-59FB-8F8B-4509E86FB999</object-id><label>Figure 5.</label><caption><p><italic><tp:taxon-name><tp:taxon-name-part taxon-name-part-type="genus" reg="Ptychoptera">Ptychoptera</tp:taxon-name-part><tp:taxon-name-part taxon-name-part-type="species" reg="longwangshana">longwangshana</tp:taxon-name-part></tp:taxon-name></italic> Yang &amp; Chen, 1998 and <italic><tp:taxon-name><tp:taxon-name-part taxon-name-part-type="genus" reg="Ptychoptera">Ptychoptera</tp:taxon-name-part><tp:taxon-name-part taxon-name-part-type="species" reg="gutianshana">gutianshana</tp:taxon-name-part></tp:taxon-name></italic> Yang &amp; Chen, 1995 <bold>a</bold> wing of <italic><tp:taxon-name><tp:taxon-name-part taxon-name-part-type="genus" reg="Ptychoptera">P.</tp:taxon-name-part><tp:taxon-name-part taxon-name-part-type="species" reg="longwangshana">longwangshana</tp:taxon-name-part></tp:taxon-name></italic><bold>b–f</bold><italic><tp:taxon-name><tp:taxon-name-part taxon-name-part-type="genus" reg="Ptychoptera">P.</tp:taxon-name-part><tp:taxon-name-part taxon-name-part-type="species" reg="gutianshana">gutianshana</tp:taxon-name-part></tp:taxon-name></italic> (<bold>b</bold> wing <bold>c</bold> male genitalia, lateral view <bold>d</bold> epandrium, dorsal view <bold>e</bold> gonocoxite and gonostylus, dorsal view <bold>f</bold> hypandrium, ventral view). Scale bars: 1.0 mm (<bold>a, b</bold>); 0.2 mm (<bold>c–f</bold>).</p></caption><graphic xmlns:xlink="http://www.w3.org/1999/xlink" xlink:href="zookeys-1070-087-g005.jpg" position="float" orientation="portrait" xlink:type="simple" id="oo_609851.jpg"><uri content-type="original_file" xlink:type="simple">https://binary.pensoft.net/fig/609851</uri></graphic></fig></tp:treatment-sec><ref-list><ref id="B17"><mixed-citation xmlns:xlink="http://www.w3.org/1999/xlink" xlink:type="simple"><person-group><name name-style="western"><surname>Yang</surname><given-names>J</given-names></name><name name-style="western"><surname>Chen</surname><given-names>H</given-names></name></person-group> (<year>1995</year>) <article-title><tp:taxon-name><tp:taxon-name-part taxon-name-part-type="order">Diptera</tp:taxon-name-part></tp:taxon-name>: <tp:taxon-name><tp:taxon-name-part taxon-name-part-type="family">Ptychopteridae</tp:taxon-name-part></tp:taxon-name>.</article-title> In: <person-group><name name-style="western"><surname>Zhu</surname><given-names>T</given-names></name></person-group> (<role>Ed.</role>) <issue-title>Insects and Macrofungi of Gutianshan, Zhejiang.</issue-title><source>Zhejiang Scientech Press, Hangzhou</source>, <fpage>180</fpage>–<lpage>182</lpage>.</mixed-citation></ref></ref-list></tp:taxon-treatment>
